# Supplementary material for: Synergistic Effects of Beauveria bassiana and Insecticides for Integrated Management of Bactrocera dorsalis (Hendel) (Diptera: Tephritidae)
Source: Insects. 2025 Oct 19;16(10):1067. doi: 10.3390/insects16101067 (PMC12564208; doi:10.3390/insects16101067)
Supplement: Supplementary file 1 [file insects-16-01067-s001.zip]

Archive with 1 entries (1 files):
- insects-3795239-supplementary.pdf
